# Supplementary material for: Comparison of the results of stop-start technique with stop-start technique and sphincter control training applied in premature ejaculation treatment
Source: PLoS One. 2023 Aug 10;18(8):e0283091. doi: 10.1371/journal.pone.0283091 (PMC10414676; doi:10.1371/journal.pone.0283091)
Supplement: S1 File — (XLSX) [file pone.0283091.s001.xlsx]

## Sheet: Sayfa1
AGE	before application İELT	Mean after three months from the beginning of the application İELT	Mean after six months from the beginning of the application İELT	before application PEDT	Mean after three months from the beginning of the application PEDT	Mean after six months from the beginning of the application PEDT	The presence of premature ejaculation (years)	before application AIPE	Mean after three months from the beginning of the application AIPE	Mean after six months from the beginning of the application AIPE
19	35	512	526	16	6	5	1	15	31	31
26	46	534	540	13	5	5	4	16	32	31
25	23	516	510	19	7	6	3	17	31	31
27	20	502	512	20	7	7	7	14	31	32
31	50	550	600	13	4	3	9	17	32	32
36	37	532	546	17	5	5	16	17	32	32
29	10	472	510	20	7	6	5	12	31	31
41	16	476	490	20	8	7	15	12	31	32
28	41	560	600	14	4	5	2	19	32	32
29	29	538	541	16	8	7	6	17	31	31
38	34	546	559	15	5	5	13	18	32	32
45	25	540	553	16	6	5	20	15	31	31
21	22	513	521	16	7	6	1	15	32	32
23	36	590	646	15	2	2	1	17	31	32
26	38	563	569	15	5	5	4	18	31	31
22	43	526	531	18	8	6	1	18	32	32
24	49	541	554	13	6	5	1	20	33	33
29	55	562	550	12	6	6	3	19	32	32
31	44	563	570	18	5	5	6	16	31	31
32	18	490	590	19	4	4	6	16	31	32
26	37	554	550	14	6	5	1	17	31	32
23	35	552	570	16	5	5	1	16	31	31
28	37	524	536	15	7	6	3	18	32	33
29	43	574	588	16	6	5	2	19	33	32
34	29	530	554	15	5	5	6	18	31	32
32	38	553	567	18	6	6	2	19	32	32
35	33	532	530	15	7	7	3	19	31	31
30	26	500	560	18	5	5	2	19	31	31
30	36	540	590	15	4	4	5	19	31	31
28	29	519	511	17	8	7	1	19	32	32
25	34	580	570	18	6	6	2	17	32	33
29	22	576	585	20	5	5	2	17	32	32
31	26	518	522	15	6	5	3	17	32	32
34	36	536	543	14	5	5	5	17	32	32
25	52	564	571	13	5	4	1	17	31	31
26	46	549	559	12	6	6	1	18	32	32
24	32	538	540	15	6	5	1	17	31	31
26	37	543	554	13	5	5	2	17	31	32
29	38	537	560	14	6	6	3	16	31	32
40	41	556	570	16	6	5	10	18	32	32
