# Supplementary material for: Comparison of the results of stop-start technique with stop-start technique and sphincter control training applied in premature ejaculation treatment
Source: PLoS One. 2023 Aug 10;18(8):e0283091. doi: 10.1371/journal.pone.0283091 (PMC10414676; doi:10.1371/journal.pone.0283091)
Supplement: S2 File — (XLSX) [file pone.0283091.s002.xlsx]

## Sheet: Sayfa1
AGE	before application İELT	Mean after three months from the beginning of the application İELT	Mean after six months from the beginning of the application İELT	before application PEDT	Mean after three months from the beginning of the application PEDT	Mean after six months from the beginning of the application PEDT	The presence of premature ejaculation (years)	before application AIPE	Mean after three months from the beginning of the application AIPE	Mean after six months from the beginning of the application AIPE
20	36	210	212	15	8	8	1	15	27	26
26	44	224	226	14	6	7	3	16	27	27
24	25	183	185	19	8	8	4	17	28	26
27	20	180	189	19	8	8	6	16	27	26
32	49	240	242	14	5	6	10	17	26	25
36	39	229	225	16	8	8	15	17	27	26
28	12	165	175	19	9	9	5	12	20	20
41	14	176	176	19	9	9	14	16	27	26
28	39	226	229	15	8	8	3	19	28	28
30	33	216	217	15	8	8	6	17	27	26
38	35	224	228	15	8	8	12	18	28	28
43	24	185	189	16	8	8	21	15	28	27
19	22	187	190	16	8	8	1	17	29	29
25	35	217	210	15	8	7	1	17	29	29
26	39	216	208	15	8	8	5	18	27	27
21	43	238	237	18	9	9	1	18	27	27
24	48	240	236	12	6	6	1	20	29	29
30	55	242	240	13	5	5	3	19	27	27
31	43	226	227	18	7	6	6	16	25	25
32	19	175	179	19	9	9	5	18	25	24
29	36	224	229	13	6	6	1	17	27	27
20	39	222	220	16	8	8	1	16	27	27
28	37	237	230	14	7	7	2	18	27	27
34	42	214	213	16	8	8	3	19	27	27
31	30	189	192	15	7	8	5	18	28	28
32	38	237	238	17	9	9	3	19	27	27
36	36	236	236	15	8	8	4	19	27	27
30	27	213	218	18	9	8	2	19	26	26
31	35	230	235	15	8	8	5	19	27	27
28	30	208	200	16	8	8	1	18	27	27
25	34	209	205	18	9	8	1	17	28	28
29	24	178	190	17	8	8	1	17	27	27
30	26	182	186	15	8	8	3	17	28	28
30	40	238	231	14	7	7	2	18	25	25
25	52	245	240	13	7	7	1	17	29	29
27	46	230	240	11	7	6	3	18	25	25
24	40	224	228	15	8	8	1	17	28	28
26	37	210	213	12	8	7	1	17	29	29
23	38	215	219	14	8	8	1	16	29	29
38	46	223	220	15	8	8	15	18	27	27
